# Supplementary material for: Phytochemical Variability of Essential Oils of Two Balkan Endemic Species: Satureja pilosa Velen. and S. kitaibelii Wierzb. ex Heuff. (Lamiaceae)
Source: Molecules. 2022 May 14;27(10):3153. doi: 10.3390/molecules27103153 (PMC9147943; doi:10.3390/molecules27103153)
Supplement: Supplementary file 1 [file molecules-27-03153-s001.zip]

Archive with 1 entries (1 files):
- molecules-1715765-supplementary.pdf
